# Supplementary material for: Comparative Antioxidant Evaluation and GC-MS Identification of Bioactive Constituents in Litsea cubeba (Lour.) Pers. Fractions
Source: Molecules. 2026 Apr 30;31(9):1506. doi: 10.3390/molecules31091506 (PMC13164878; doi:10.3390/molecules31091506)
Supplement: Supplementary file 1 [file molecules-31-01506-s001.zip]

Archive with 3 entries (3 files):
- Supplementary File. S1.pdf
- Supplementary File. S2.pdf
- Supplementary Table S1.xlsx
