# Supplementary material for: Comparative Antioxidant Evaluation and GC-MS Identification of Bioactive Constituents in Litsea cubeba (Lour.) Pers. Fractions
Source: Molecules. 2026 Apr 30;31(9):1506. doi: 10.3390/molecules31091506 (PMC13164878; doi:10.3390/molecules31091506)
Supplement: Supplementary file 1 [file molecules-31-01506-s001.zip › Supplementary Table S1.xlsx]

## Sheet: Sheet1
Supplementary Table S1 In vitro antioxidant activity of different solvent fractions from Litsea cubeba fruits
DPPH radical scavenging activity (%)
Concentration (mg/mL)	LCE ± SD	PEF ± SD	EAF ± SD	NBF ± SD	AQF ± SD	VC ± SD
0.2	73.30 ± 1.06	44.64 ± 0.20	76.69 ± 1.39	66.50 ± 0.60	46.93 ± 0.27	86.53 ± 0.58
0.4	78.75 ± 1.08	49.56 ± 0.14	81.85 ± 1.12	75.85 ± 0.12	63.12 ± 0.15	91.04 ± 0.11
0.6	81.52 ± 0.56	61.54 ± 0.32	83.80 ± 0.63	80.24 ± 0.37	69.23 ± 0.24	92.99 ± 0.12
0.8	83.59 ± 0.58	63.19 ± 0.25	89.93 ± 1.80	92.29 ± 0.40	73.91 ± 0.20	96.23 ± 0.40
ABTS radical scavenging activity (%)
Concentration (mg/mL)	LCE ± SD	PEF ± SD	EAF ± SD	NBF ± SD	AQF ± SD	VC ± SD
2	63.96 ± 2.55	14.27 ± 0.21	33.26 ± 1.82	69.87 ± 5.91	45.56 ± 1.42	97.79 ± 1.13
4	74.49 ± 1.97	38.60 ± 0.66	47.45 ± 0.83	78.16 ± 2.00	71.97 ± 4.21	99.70 ± 1.04
6	92.79 ± 1.36	58.56 ± 0.80	69.52 ± 5.64	93.50 ± 1.47	84.97 ± 2.95	100.00 ± 2.30
8	100.00 ± 2.95	71.27 ± 1.43	83.99 ± 5.22	100.00 ± 2.42	98.29 ± 1.81	100.00 ± 1.50
Hydroxyl radical (•OH) scavenging activity (%)
Concentration (mg/mL)	LCE ± SD	PEF ± SD	EAF ± SD	NBF ± SD	AQF ± SD	VC ± SD
2	19.14 ± 0.51	33.42 ± 0.63	52.29 ± 0.36	51.97 ± 0.19	48.37 ± 0.32	91.46 ± 1.26
4	22.37 ± 0.22	42.95 ± 0.07	56.38 ± 0.00	53.49 ± 0.18	49.27 ± 0.10	96.03 ± 0.67
6	25.00 ± 0.24	60.28 ± 0.39	64.10 ± 0.10	55.13 ± 0.11	51.76 ± 0.13	96.71 ± 0.74
8	26.95 ± 0.30	65.75 ± 0.22	64.41 ± 0.05	59.97 ± 0.12	53.53 ± 0.22	98.95 ± 0.84
Ferric reducing antioxidant power (FRAP, A700 nm)
Concentration (mg/mL)	LCE ± SD	PEF ± SD	EAF ± SD	NBF ± SD	AQF ± SD
0	0.23 ± 0.00	0.24 ± 0.01	0.24 ± 0.01	0.22 ± 0.00	0.20 ± 0.00
2	0.60 ± 0.01	0.53 ± 0.00	0.31 ± 0.01	0.46 ± 0.00	0.39 ± 0.00
4	0.79 ± 0.01	0.70 ± 0.01	0.48 ± 0.00	0.67 ± 0.01	0.75 ± 0.10
6	1.06 ± 0.06	0.88 ± 0.00	0.66 ± 0.00	0.83 ± 0.00	0.97 ± 0.01
8	1.24 ± 0.05	1.08 ± 0.09	0.77 ± 0.01	1.11 ± 0.01	1.08 ± 0.00
Note: Data are expressed as mean ± standard deviation (SD).
LCE: crude ethanol extract; PEF: petroleum ether fraction; EAF: ethyl acetate fraction; NBF: n-butanol fraction; AQF: aqueous fraction; VC: vitamin C.
